# Supplementary material for: Carrots for the donkey: Influence of evaluative conditioning and training on self-paced exercise intensity and delay discounting of exercise in healthy adults
Source: PLoS One. 2021 Oct 6;16(10):e0257953. doi: 10.1371/journal.pone.0257953 (PMC8494336; doi:10.1371/journal.pone.0257953)
Supplement: S2 File — (XLSX) [file pone.0257953.s002.xlsx]

## Sheet: RawDataofKubisetal.2021PLOS
casenumber	group	gender	age	weight	BMI	Fat %	km	kex1	kex2	kex3	kfo1	kfo2	kfo3	FCQT1	FCQT2	activitylevel	MCQ	BIS	BASReward	PANASpa	PANASna	prefspeed1	prefspeed2	prefspeed3	avHR1	avHR2	avHR3	maxFS1	maxFS2	maxFS3	RPE1	RPE2	RPE3	EMIstressm	EMIRevitalization	EMIenjoyment	EMIchallenge	EMIsocialrecognition	EMIaffeliation	EMIcompitition	EMIHealthpressures	EMIIllHealthavoidance	EMIpositivehealth	EMIweightm	EMIappearance	EMIstrengthandendurance	EMInimbleness	preExtrinsic	preIntrinsic
1	1	1	28	67.7	23.4	19.5	0.03	0.54	0.36	0.32	0.033	0.024	0.02	114	112	3	0.0098	58	6	34	14	4.2	5.4	4.55625	107	106	112	4	5	5	10	10	10	2.8	4	4.5	2.5	2.5	3	2	1.5	5	1.7	4	3.5	4	5	3.28333	3.5
2	1	2	25	61.3	24.6	28.3	0.021	0.33	0.12	0.3	0.48	0.78	0.089	86	83	2	0.025	105	11	31	11	4.2	6.6	5.4675	124	139	129	3	5	4	10	10	11	1.8	3	4	3.5	2.5	4	4	1.3	1.7	3	2	1.5	1.8	2	1.88333	3.625
3	1	2	26	59.3	22.6	25.3	0.043	0.58	0.133	0.11	0.036	0.114	0.7099	120	128	3	0.01	87	18	30	11	4.5	6.8	5.265	117	125	110	3	5	3	8	11	8	3.5	4.8	2.8	3.3	3.5	2.5	3	2.3	5	5	5	5	4.5	3.3	4.46667	3.35
6	1	2	20	70	26.8	33.7	0.038	0.2113	0.013	0.301	0.384	0.6788	0.8233	136	147	2	0.0025	62	5	29	24	5.6	5.6	5.77125	123	129	127	2	2	3	9	9	9	4	4.3	4	3	2.3	2.3	3.3	1.3	3	4.3	0.8	3.3	4.3	2.3	2.83333	3.4
9	1	2	19	51.1	18.9	17.1	0.0093	0.078	0.0668	0.1321	1.3	0.9199	0.87	144	131	2	0.016	71	13	25	15	5.9	6.1	6.075	103	111	113	5	5	5	10	11	9	2.5	3.5	0.8	1.3	0.5	2	0.5	3.3	4.7	4	3.8	2.5	4	3.3	3.71667	1.9
10	1	1	21	59.7	18.6	6.8	0.3	0.636	0.55	0.6	0.201	0.35	0.333	99	73	2	0.006	68	6	30	11	8.3	8.6	8.1	151	143	136	5	5	4	12	12	10	3.5	3.7	3.3	0.5	1	0.8	0.5	2	3	4.3	1.7	2	2.5	3	2.58333	2.075
14	1	2	24	57.3	20	24.7	0.089	0.269	0.093	0.19	0.377	0.328	0.295	117	100	3	0.0038	58	11	41	14	6.3	7.9	5.67	118	122	113	3	4	4	11	10	11	3.8	3	5	3	0.3	4.8	5	2	4	4.7	3.8	4.5	4.8	5	3.96667	3.95
16	1	2	20	62.4	23.1	29.8	0.108	0.123	0.0319	0.186	0.2861	0.122	0.0366	112	120	2	0.006	57	14	47	11	4.3	5.3	5.16375	113	124	120	3	4	5	7	9	8	1.5	4	4.3	4	2.3	3.3	2	1.3	4.3	5	5	4.5	3.3	4	3.9	3.9
18	1	1	25	69.2	27.3	21.3	0.028	0.1	0.033	0.092	0.0247	0.0303	0.022	157	145	2	0.00025	53	7	45	12	4.4	5.7	4.2525	106	115	106	3	3	3	11	12	12	2.25	2.33	3	1.25	2.25	2	2.5	0.25	2	3.33	2	1.75	3.5	1.25	2.09667	2.145
20	1	1	22	70.6	24.1	17.5	0.0146	0.799	0.173	0.5	1.3	0.152	0.0992	143	139	1	0.025	91	11	39	11	5.1	5.7	5.36625	120	126	119	5	5	5	9	11	9	5	4.67	5	4.5	2.25	4.5	5	3	5	5	3.5	3.25	4.75	5	4.08333	4.6675
21	1	2	30	77.3	30.5	35.6	0.0223	0.0295	0.0151	0.0851	0.1818	0.057	0.24	203	190	2	0.0625	86	16	44	16	4.4	5.6	4.75875	124	129	122	4	5	4	11	12	11	3.8	3.7	5	3	0.3	4.8	5	2	4	4.7	3.8	4.5	4.8	5	3.96667	4.125
24	1	1	26	63	25.3	21	0.135	0.2009	0.109	0.251	0.32	1.335	0.033	134	122	2	0.0125	84	17	39	10	4.8	5.4	4.96125	115	132	124	5	4	4	9	11	10	0.8	3.3	3.3	3.5	2.5	4.3	4.5	2	2.7	4.3	2.8	4	5	2.3	3.46667	3.6
25	1	2	20	69	25.5	35.4	0.099	0.733	0.34	0.0401	0.0847	0.0921	0.888	142	150	2	0.125	104	18	47	12	4.6	5.9	5.265	126	135	132	5	4	3	11	11	11	1	2	1.3	1.3	1.5	1.5	2	1.7	3.3	3	2.5	2.3	2	2.7	2.46667	1.525
26	1	1	20	96.4	29.4	19.8	0.05	0.1055	0.0397	0.0462	0.298	0.345	0.3001	125	131	2	0.044	89	15	46	15	5.3	5.8	5.56875	111	115	115	5	5	5	9	10	11	4.5	4.7	4.5	4.3	4	4.3	4.8	3	4.7	4.7	4	4.5	4.5	4	4.23333	4.45
29	1	1	19	91	35.2	44.2	0.0022	0.299	0.3301	0.25	1.3	1.3	1.3	166	153	1	0.016	93	10	41	12	4.2	5.6	4.55625	120	128	125	4	4	5	12	12	13	4.5	3.7	3.3	1.3	0.5	1.8	1.3	2	4.5	4	4.5	3.5	2.5	2.3	3.5	2.525
31	1	2	26	59	23.4	26.1	0.0122	0.0733	0.069	0.071	0.093	0.156	0.112	99	103	3	0.025	77	10	49	13	4.4	6	4.75875	118	121	113	5	3	4	11	11	11	0.8	3.3	3.3	3.5	2.5	4	4.5	1	2.3	4.3	2.66	4	5	2.3	3.21	3.525
34	1	1	23	90.7	26.5	19.3	0.0399029	0.101155	0.0484326	0.53	0.327288	0.295959	0.088	74	86	1	0.002549	61	14	44	15	4	4.1	4.35375	96	104	109	5	5	5	9	7	8	4.25	4.33	4.75	4	3.5	2.75	4	3	3.66	4.33	2.25	3.5	4.5	3.75	3.54	3.9575
36	1	1	23	121.9	36.8	33.9	0.0419179	0.0849508	0.0368175	0.09	0.797738	0.400878	0.53	81	98	2	0.04101	90	12	39	14	6.4	8.5	6.6825	118	153	112	5	5	5	6	8	7	4.5	3.66	4.25	4	1	3	3	2.33	4	5	4.75	2.75	4	3	3.805	3.7275
37	1	1	22	63	21.8	11.9	0.00681406	1.13727	0.349896	0.66	0.485172	0.506653	0.1	130	127	2	0.00251	56	6	45	12	5.3	5.8	5.77125	107	106	110	5	5	5	8	9	10	1.5	2.66	2	1.75	0.75	0.25	0.25	0.25	4.33	5	4	2.5	4.25	1.66	3.34667	1.6025
38	1	1	24	65.2	20.1	8.9	0.0176979	0.552928	0.0529857	0.133	0.127865	0.0741716	0.097	127	121	2	0.01575	76	11	40	16	8.6	10.8	7.7	136	#NULL!	#NULL!	5	5	5	7	9	8	4.66	4	3.5	3.75	2.5	2.75	2.75	2.33	4	4	3	4	4	4	3.555	3.5
40	1	1	22	70.3	23.2	9.2	0.00912456	0.055	0.0335	0.079	0.101141	0.373009	0.124563	124	105	1	0.01587	87	13	42	10	7.1	11	9.1125	120	#NULL!	#NULL!	5	5	5	11	14	12	2.75	3.33	3.5	4	1.25	3	3.25	1	2.66	3	1.5	0.75	1.75	1.45	1.77667	3.4575
46	1	2	19	54.7	19.9	21.4	0.032496	0.187424	0.10307	0.54121	0.0216807	0.0389194	0.0736975	122	111	3	0.00016	64	9	33	26	5.5	5.9	5.265	147	161	148	5	3	4	13	13	13	3.25	3.66	3.25	4.25	1.75	2.25	2	0.25	2	4	2.5	2.25	4	3.66	2.45833	3.3525
48	1	2	37	59.4	22.9	28.1	0.00462172	0.0681239	0.0209756	0.125653	0.158809	0.0321567	0.0882541	118	123	2	0.00251	50	6	30	19	6.4	7.1	5.56875	152	166	121	5	3	3	14	14	13	2.75	3.6	2.5	2.5	1	0.5	0.5	0.66	4.6	5	3.75	3.5	5	3.33	3.75167	2.275
57	1	2	27	62.8	24.7	26.4	0.0110242	0.0755048	0.0321588	0.0795437	0.107487	0.120684	0.104339	98	87	2	0.00251	71	6	37	14	4	4.5	3.74625	96	111	101	3	3	3	8	9	8	1	2	1.3	5	3	2.66	2	2.33	3.3	3	3.5	2.3	2.25	3.66	2.78	2.74
4	2	2	20	76.9	28.7	29.4	0.013	0.009	0.02	0.02	0.229	0.53	0.3	177	178	3	0.0039	55	9	44	18	6.5	8.1	8.1	150	152	150	3	5	5	12	13	12	4.5	4	5	3.5	1.7	4	2.5	2.5	4.3	5	4.8	4.8	4.3	2.7	4.28333	4.125
5	2	1	30	85.7	26.5	21.6	0.0232	0.5032	0.217	0.334	0.36	0.23	0.3	157	181	3	0.158	109	19	37	14	5.7	6.7	5.8725	98	117	109	4	3	3	10	10	10	4	5	3.75	2.75	2.5	2.25	2.75	1	1.75	4	3.75	2.33	3	3	2.63833	3.4375
7	2	2	24	67.7	24.6	26.6	0.016	0.106	0.054	0.4095	0.061	0.022	0.7509	94	118	2	0.0066	63	8	47	19	4	5.4	5.16375	117	137	132	5	5	5	7	12	11	4	4.67	4.5	3	0.5	2.25	3.75	1.33	2.33	4.33	0.75	2	4.5	4.5	2.54	3.605
8	2	1	24	70	22.6	17.9	0.0125	0.96	0.01	0.0344	0.15	0.045	0.06775	93	105	2	0.05	90	12	38	12	7	8.2	7.695	125	132	125	5	4	4	10	11	10	4.5	4	4.3	4	2.3	3.3	2	1.3	4.3	4.7	5	4.5	3.3	3	3.85	3.9
11	2	1	25	94.3	31.96	23.6	0.0739	0.1032	0.0349	0.277	0.463	0.397	0.4022	131	139	3	0.016	70	12	42	12	5.5	6.3	6.58125	125	138	134	5	5	3	7	#NULL!	#NULL!	1.5	3.3	2.3	1.25	0.5	1.8	1.3	2	4	4	5	3.5	2.5	2.3	3.5	2.1625
12	2	2	40	78	28.8	36.6	0.00361	0.346	0.1301	0.296	0.447	0.396	0.401	174	155	1	0.00016	49	9	35	13	4.9	5.9	4.75875	92	110	91	4	3	4	6	11	8	0.25	1.7	1.5	4	1.5	3.75	4.5	0.25	2	4.3	0.8	3.3	4.5	4.8	2.48333	2.7375
13	2	2	42	85.6	31.5	42.8	0.0086	0.797	0.52	0.703	0.62	0.75	0.699	119	107	2	0.0015	54	7	37	11	4.8	4.7	4.05	118	114	113	3	4	3	12	12	12	4.5	4.3	4.3	3.5	1.5	2	1.5	1.7	4.3	4.7	4.8	4.8	4.3	3	4.1	3.525
15	2	1	24	73.8	26.8	19.3	0.005	0.53	0.029	0.363	0.48	0.494	0.486	160	102	2	0.041	79	18	44	15	5.4	6.3	6.2775	95	120	116	5	5	5	9	10	9	2.8	4	4.5	2.5	2.5	3	2	1.5	5	1.7	4	3.5	4	4	3.28333	3.5
17	2	2	22	47	19.5	16.3	0.013	0.139	0.3033	0.12	0.81	0.1002	0.49	106	110	2	0.00025	59	6	48	15	5	5.9	5.8725	127	132	130	4	5	5	11	12	12	1.8	3	4	3.5	2.5	4	4	5	1.7	2	2	1.5	1.8	2	2.33333	3.625
19	2	2	27	62.1	23.5	22.6	0.029	0.601	0.0681	0.238	0.78	0.131	0.6133	199	179	2	0.006	61	12	40	14	5.4	6.3	5.77125	113	115	116	2	3	4	10	11	9	3.5	4.8	2.8	3.3	3.5	2.5	3	2.3	5	5	5	5	4.5	3.3	4.46667	3.35
22	2	1	21	100	29.2	23.3	0.082	0.369	0.03	0.977	0.16	0.232	0.143	168	172	3	0.0025	62	8	45	11	7.1	8.3	8.1	155	166	156	5	5	5	12	12	13	4	4.3	4	3	2.3	2.3	3.3	1.3	3	4.3	0.8	3.3	4.3	2.3	2.83333	3.4
23	2	2	20	71.7	23.4	29.3	0.154	0.073	0.0457	0.088	0.0443	0.05	0.0277	135	128	3	0.00016	55	6	43	13	8.6	9.7	9.41625	155	165	165	3	2	3	11	12	13	0.8	3.3	3.3	3.5	2.5	4.3	4.5	2	2.7	4.3	2.8	4	5	2.3	3.46667	3.6
27	2	1	22	59.9	19.3	9.2	0.0032	0.0966	0.0111	0.0231	0.198	0.0962	0.1	116	120	3	0.00016	36	7	41	16	6.1	7.2	7.0875	127	139	142	4	5	5	12	13	12	1	2	1.3	1.3	1.5	1.5	2	1.7	3.3	3	2.5	2.3	2	2.7	2.46667	1.525
28	2	2	21	80	32	40.4	0.2094	0.759	0.605	0.645	0.888	0.932	0.877	159	169	1	0.016	95	9	45	15	5.1	6.3	5.97375	140	145	140	3	4	4	11	12	12	4.5	4.7	4.5	4.3	4	4.3	4.8	3	4.7	4.7	4	4.5	4.5	4	4.23333	4.45
30	2	2	18	67	25.7	31.6	0.029	0.09	0.0488	0.0501	0.3005	0.395	0.333	145	149	2	0.0002	64	9	45	10	5.8	6.6	6.37875	117	132	122	5	4	4	10	11	12	4.5	3.7	3.3	1.3	0.5	1.8	1.3	2	4.5	4	4.5	3.5	2.5	2.3	3.5	2.525
32	2	1	31	82	27.3	33	0.2094	0.661	0.533	0.4012	0.44	0.232	0.143	132	125	3	0.045	91	11	34	15	4.7	6.1	5.8725	116	123	122	3	4	3	11	11	11	1.5	4	4.25	3	2.5	3.5	3.66	2	5	4.75	2.5	3.33	3.66	4.25	3.54	3.6875
33	2	1	23	111.7	33	25.5	0.00912345	0.10686	0.048791	0.099	0.0228056	0.0484326	0.075	147	134	2	0.006	59	7	41	15	5.2	6.1	5.97375	98	108	110	5	5	5	6	#NULL!	#NULL!	4.5	4	4.5	3.75	4	4.25	3	1.3	4	4.6	3.5	4.75	4.75	3.33	3.81667	4.125
35	2	2	21	60	22.1	23.9	0.0477549	0.55773	0.344121	0.333	0.146125	0.0861835	0.333	102	120	3	0.00972	70	9	48	12	8.5	10.1	10.3275	166	162	160	5	5	5	9	13	13	5	4.33	3.75	4.75	1.75	4	4.75	2.66	3.66	3.66	3	0.5	3.5	1	2.83	4.2075
39	2	1	23	73.1	20.5	5.3	0.00309866	0.048791	0.0308356	0.065	0.0330423	0.0242329	0.09	149	159	1	0.04096	86	13	38	10	6.1	10.1	7.18875	112	155	132	5	5	5	8	7	7	4	4.33	4.25	2.75	2.5	3.5	5	0.33	2	3.66	4.25	3	4.25	1.66	2.915	3.7075
41	2	1	22	132.6	40.5	33.5	0.0124563	0.0730599	0.0563485	0.063223	0.39887	0.174174	0.25988	116	102	3	0.00972	59	6	38	14	3.8	4.6	4.75875	107	104	116	5	5	5	9	10	11	4.75	5	5	4.5	2	3.75	3	2.33	3.66	5	2.5	2.25	5	5	3.45667	4.5625
45	2	2	19	45.8	18.1	21.1	0.004	0.150207	0.105602	0.567801	0.148573	0.370138	0.0834653	76	78	2	0.00254	54	5	33	19	6.9	8	7.29	162	170	167	5	5	5	11	12	11	4.75	5	5	5	0.25	1.25	1.5	0.25	4.3	5	2	2	5	4.33	3.05	4.0625
47	2	1	23	95.2	30.7	26.3	0.00752999	0.585757	0.0899679	0.0866906	0.362058	0.3441	0.166419	138	135	2	0.00972	48	10	17	35	4.4	5.6	4.96125	99	106	100	5	5	4	11	12	11	1.5	3	0.5	1.25	1	0.25	0.75	0.33	3.66	3.33	4	2	2.75	3	2.67833	1.1875
49	2	2	20	85.1	32.8	40	0.0349316	0.025162	0.0135213	0.0299	0.0184837	0.0533742	0.0256	207	193	3	0.06521	86	7	44	25	5.2	8.3	6.48	116	163	144	5	5	5	7	13	10	4	2	3.5	3.25	1	3.5	1.5	2.66	3.33	4.33	4.25	2.25	4.75	4.33	3.595	3.0625
50	2	2	20	78.6	30.3	40.6	0.00621772	0.138222	0.117171	0.094	0.14818	0.107487	0.0741716	172	189	2	0.006	67	8	25	13	5.4	7.5	6.6825	124	146	139	5	5	5	9	12	10	2.75	2.33	2.5	2.75	1.75	1.25	1.5	0.25	3.66	4.75	4.33	3.66	4.25	4	3.44167	2.2075
42	3	1	24	51	19.8	11.8	0.0035	0.0518	0.0299		0.0256	0.0306		100		3	0.0016	48	16	26	13	5.4	4.8		120	102		5	3		13	12		3	3.33	4.5	2.25	3.5	3	4.5	3.66	4.25	2.33	4	3.5	2	1.5	3.29	3.27
43	3	2	26	66.4	23.8	35.2	0.003	0.0891	0.094		0.1269	0.0872		149		2	0.0002	55	16	34	12	4.4	4.8		101	113		5	2		8	9		4.5	4	4.5	3	4.25	4.25	3	1.33	4	3	3.5	4.75	4.5	3.33	3.51	3.94
44	3	1	30	69.1	22.8	13.4	0.0862	0.0368	0.0869		0.0453	0.1149		173		3	0.0101	58	19	35	14	12.2	12.6		163	167		3	4		15	16		4	4.33	4.3	4	3	3.3	2.25	1.33	4.3	5	5	4.5	3.75	3.25	3.98	3.98
51	3	2	36	58.9	22.7	29.5	0.0055	0.0778	0.0395		0.0353	0.0528		101		2	0.0016	59	7	24	21	6.2	6.7		125	132		3	3		11	12		1.5	1	0.25	1	0.25	0.75	0.25	0.66	4.3	3.6	3.5	1.75	2.5	2	2.72	0.75
52	3	2	19	61.4	23.4	27.8	0.0041	0.0846	0.0778		0.0528	0.0853		127		3	0.0039	48	7	30	16	6	6.2		117	122		5	5		11	11		4	3.66	4.5	4.25	2.25	1	4.25	0.66	3.66	4.66	4.75	4.25	5	3.66	3.83	3.35
53	3	2	20	69.7	25	32.7	0.0014	0.0862	0.1012		0.1357	0.0897		93		3	0.0016	52	7	34	14	4.8	4.5		98	101		4	5		8	9		3	3.66	3.25	3.25	1.25	1.5	2.25	1.33	4	4.33	4.5	3.75	3.75	3.33	3.61	2.92
54	3	2	25	54.1	18.1	18.5	0.016	0.0551	0.0387		0.0727	0.048		99		3	0.0159	64	6	23	26	5.5	5.7		105	109		2	3		9	9		2.5	3.33	2.25	1.5	0.75	2.75	1.5	3	3.66	4	4.5	4.5	1.75	3.33	3.57	2.46
55	3	2	31	76.8	29.5	36.2	0.0138	0.1256	0.0946		0.2147	0.3227		143		1	0.0652	87	9	39	13	3.5	3.6		103	100		3	4		7	7		1	2	1.3	2.3	1.3	3.33	4	4.5	3.3	3	2.5	2.3	2	3.66	2.93	2.23
56	3	2	24	59.1	22.6	23.1	0.0096	0.0703	0.0879		0.2814	0.2991		105		2	0.0097	66	7	41	15	5.9	5.6		133	125		5	5		10	9		4.5	4.7	4.5	4.3	4	4.3	4.8	3	4.7	4.7	4	4.5	4.5	4.6	4.23	4.45
58	3	1	25	75.3	26.9	19.2	0.0062	0.0801	0.0778		0.0575	0.0847		139		3	0.0125	82	8	40	18	6.4	6.1		139	134		5	5		11	11		4.5	4.75	4.5	4.3	3.75	4.3	4.8	3.5	5	4.7	4.5	4.5	4	3.66	4.37	4.46
Variable Explanation
Group 1 = TR
Group 2 = COTR
Group 3 = NTR
Gender : 1 = male; 2 = female
age in years
weight in kg
BMI in kg/m2
Fat in % body fat
km money discounting constant
Kex1 exercise discounting constant at T0
Kex2 exercise discounting constant at T1
Kex3 exercise discounting constant at T2
Kfo1 food discounting constant at T0
Kfo2 food discounting constant at T1
Kfo3 food discounting constant at T2
FCQT1 Food Craving Score Trait at T0
FCQT2 Food Craving Score Trait at T1
activitylevel according to IPAQ: 1=low, 2=moderate, 3=high
MCQ = monetary choice questionnaire discounting constant
BIS = impulsivity questionnaire score
BASreward = rewards sensitivity questionnaire score
PANASpa = positive affect mood questionnaire score
PANASna = negative affect mood questionnaire score
prefspeed1 = preferred speed at T0 (km/h)
prefspeed2 = preferred speed at T1 (km/h)
prefspeed3 = preferred speed at T2 (km/h)
avHR1 = average heart rate (bpm) at T0
avHR2 = average heart rate (bpm) at T1
avHR3 = average heart rate (bpm) at T2
maxFS1 = feeling score at T0
maxFS2 = feeling score at T1
maxFS3 = feeling score at T2
RPE1 = rate of perceived exertion at T0
RPE2 = rate of perceived exertion at T1
RPE3 = rate of perceived exertion at T2
Exercise Motivation Inventory scores (EMI):
EMIstressm
EMIRevitalization
EMIenjoyment
EMIchallenge
EMIsocialrecognition
EMIaffeliation
EMIcompetition
EMIHealthpressures
EMIIllHealthavoidance
EMIpositivehealth
EMIweightm
EMIappearance
EMIstrengthandendurance
EMInimbleness
preExtrinsic= extrinsic exercise motivation score
preIntrinsic= intrinsic exercise motivation score
preBoth= extrinsic plus extrinsic motivation score
HRperSpeed1 = heart rate per speed (bpm/km/h) at T0
HRperSpeed2 = heart rate per speed (bpm/km/h) at T1
HRperSpeed3 = heart rate per speed (bpm/km/h) at T2
null=outliers removed >3 times SD
empty fields= NTR performed only T0 and T1 measures
[truncated: 4 more columns]
